# Supplementary material for: Virtual Reality in Chronic Conditions: An Umbrella Review
Source: Nurs Rep. 2026 Feb 10;16(2):57. doi: 10.3390/nursrep16020057 (PMC12943612; doi:10.3390/nursrep16020057)
Supplement: Supplementary file 1 [file nursrep-16-00057-s001.zip]

Archive with 1 entries (1 files):
- nursrep-4120271-supplementary.pdf
